# Supplementary material for: The Antidepressant Activity of a Taurine-Containing Derivative of 4-Phenylpyrrolidone-2 in a Model of Chronic Unpredictable Mild Stress
Source: Int J Mol Sci. 2023 Nov 21;24(23):16564. doi: 10.3390/ijms242316564 (PMC10705968; doi:10.3390/ijms242316564)
Supplement: Supplementary file 1 [file ijms-24-16564-s001.zip]

Archive with 1 entries (1 files):
- ijms-2703854-supplementary.pdf
